# Supplementary material for: Highly Sensitive RNA-Based Electrochemical Aptasensor for the Determination of C-Reactive Protein Using Carbon Nanofiber-Chitosan Modified Screen-Printed Electrode
Source: Nanomaterials (Basel). 2022 Jan 27;12(3):415. doi: 10.3390/nano12030415 (PMC8839947; doi:10.3390/nano12030415)
Supplement: Supplementary file 1 [file nanomaterials-12-00415-s001.zip]

Archive with 1 entries (1 files):
- nanomaterials-1523016-SI.pdf
